# Supplementary material for: Effects of Crawling before Walking: Network Interactions and Longitudinal Associations in 7-Year-Old Children
Source: Int J Environ Res Public Health. 2022 May 3;19(9):5561. doi: 10.3390/ijerph19095561 (PMC9100207; doi:10.3390/ijerph19095561)
Supplement: Supplementary file 1 [file ijerph-19-05561-s001.zip]

Archive with 1 entries (1 files):
- ijerph-1662414-supplementary.pdf
